# Supplementary material for: Qizhu Rougan Granules suppress liver fibrosis by inhibiting the expression of the P2Y14 receptor on hepatic stellate cells
Source: Front Pharmacol. 2025 Jan 7;15:1528100. doi: 10.3389/fphar.2024.1528100 (PMC11755101; doi:10.3389/fphar.2024.1528100)
Supplement: Supplementary file 1 [file Table1.xlsx]

## Sheet: Table S1
Table S1 The drugs information of Qizhu Rougan Granules
Chinese name	Latin name	Locality of growth	Batch number	The extraction procedure
Dangshen	Codonopsis pilosula (Franch.) Nannf.	Gansu	D2406006	Take 111g of Codonopsis pilosula (Franch.) Nannf. decoction pieces, 167g of Astragalus mongholicus Bunge decoction pieces, 111g of Curcuma aromatica Salisb. decoction pieces, 111g of Angelica sinensis (Oliv.) Diels decoction pieces, 56g of Conioselinum anthriscoides 'Chuanxiong' decoction pieces, 111g of Paeonia lactiflora Pall. decoction pieces, 111g of Paeonia suffruticosa Andr. decoction piece…
Huangqi	Astragalus mongholicus Bunge	Gansu	D2407159
Ezhu	Curcuma aromatica Salisb.	Sichuan	2406071
Danggui	Angelica sinensis (Oliv.) Diels	Gansu	D2408155
Chuanxiong	Conioselinum anthriscoides 'Chuanxiong'	Sichuan	2408210
Chishao	Paeonia lactiflora Pall.	Sichuan	2409045
Mudanpi	Paeonia suffruticosa Andr.	Anhui	2408137
Danshen	Salvia miltiorrhiza Bunge.	Sichuan	2407168
Chaihu	Bupleurum chinensis DC.	Sichuan	2407080
Huangqin	Scutellaria baicalensis Georgi	Shanxi	2408048
Zhike	Citrus aurantium L.	Sichuan	2409011
Gancao	Glycyrrhiza uralensis Fisch.	Neimenggu	2407199
